# Supplementary material for: ZNF224, Krüppel like zinc finger protein, induces cell growth and apoptosis-resistance by down-regulation of p21 and p53 via miR-663a
Source: Oncotarget. 2016 Apr 20;7(21):31177–90. doi: 10.18632/oncotarget.8870 (PMC5058748; doi:10.18632/oncotarget.8870)
Supplement: Supplementary file 2 [file oncotarget-07-31177-s002.xlsx]

## Sheet: ZNF224_gene_peaks_promoter
Table S3: Genes that contain a ZNF224 enriched region within 1 kb of the transcription
start site, within 1 kb of the transcription stop site, and/ or within the transcribed sequences
Gene	ZNF224 enriched region(s)
AADAT	chr4:171247588-171247817
AAGAB	chr15:65333720-65333949
AAMDC	chr11:77209989-77210218
AAR2	chr20:34287645-34287874
AARS	chr16:68880638-68880867
ABCA3	chr16:2330649-2330878
ABCA5	chr17:64834821-64835050
ABCB10	chr1:227760981-227761210
ABCD3	chr1:94656444-94656673
ABCG2	chr4:89299052-89299281
ABHD13	chr13:107669099-107669328
ABHD14A	chr3:51984093-51984322
ABHD17B	chr9:73715460-73715689
ABL1	chr9:132699978-132700207
ABL2	chr1:177465326-177465555
ACBD7	chr10:15170573-15170802
ACOT9	chrX:23671140-23671369
ACPL2	chr3:142433050-142433279
ACTR10	chr14:57736481-57736710
ACTR6	chr12:99117337-99117566
ADAMTS15	chr11:129823714-129823943
ADAMTS20	chr12:42232012-42232241
ADAMTSL3	chr15:82113475-82113704
ADARB2	chr10:1769698-1769927
ADCK3	chr1:225194534-225194763
ADCY9	chr16:4106166-4106395
ADD1	chr4:2814768-2814997
ADK	chr10:75581184-75581413
ADPGK	chr15:70863003-70863232
ADPRM	chr17:10541656-10541885
AEBP2	chr12:19484106-19484335
AFF1	chr4:88146919-88147148 | chr4:88075308-88075537
AFF4	chr5:132327072-132327301
AFTPH	chr2:64605199-64605428
AGL	chr1:100088080-100088309
AGO1	chr1:36121224-36121453
AGO3	chr1:36169225-36169454
AGPS	chr2:177965715-177965944
AIG1	chr6:143423297-143423526
AK5	chr1:77520127-77520356
AKAP1	chr17:52517704-52517933
AKAP7	chr6:131498210-131498439
AKAP9	chr7:91408007-91408236
AKIP1	chr11:8889457-8889686
ALDH3A2	chr17:19492519-19492748
ALDH9A1	chr1:163934128-163934357
ALG2	chr9:101023672-101023901
ALKBH3	chr11:43858909-43859138
ALKBH4	chr7:101892243-101892472
AMDHD1	chr12:94861324-94861553
AMDHD2	chr16:2510338-2510567
AMN1	chr12:31773440-31773669
AMZ2	chr17:63755608-63755837
AMZ2P1	chr17:60402250-60402479
ANAPC11	chr17:77442957-77443186
ANGPTL6	chr19:10074380-10074609
ANKRA2	chr5:72896666-72896895
ANKRD11	chr16:88084268-88084497
ANKRD13C	chr1:70592487-70592716
ANKRD26P1	chr16:45160806-45161035
ANKRD32	chr5:93980166-93980395
ANKRD37	chr4:186554235-186554464
ANKRD52	chr12:54938431-54938660
ANKRD63	chr15:38362322-38362551
ANXA4	chr2:69822537-69822766
AP3S1	chr5:115205756-115205985
AP5M1	chr14:56805082-56805311
AP5Z1	chr7:4781690-4781919
APBB3	chr5:139924039-139924268
APC	chr5:112101440-112101669
APITD1	chr1:10413117-10413346
APLF	chr2:68548233-68548462
APLP2	chr11:129445072-129445301
ARF1	chr1:226337045-226337274
ARFGEF1	chr8:68418528-68418757
ARFIP2	chr11:6459552-6459781
ARFRP1	chr20:61809505-61809734
ARHGAP1	chr11:46678466-46678695
ARHGAP10	chr4:148872828-148873057
ARHGAP12	chr10:32258079-32258308
ARHGAP26	chr5:142130119-142130348
ARHGEF11	chr1:155282116-155282345
ARHGEF39	chr9:35655131-35655360
ARHGEF7	chr13:110603963-110604192
ARID4B	chr1:233557239-233557468
ARIH2	chr3:48931263-48931492
ARL1	chr12:100325505-100325734
ARL15	chr5:53641985-53642214
ARL4A	chr7:12693208-12693437
ARMC3	chr10:23256893-23257122
ARMC7	chr17:70617525-70617754
ARPC5L	chr9:126671179-126671408
ARSK	chr5:94916629-94916858
ASB13	chr10:5748467-5748696
ASB3	chr2:53867945-53868174
ASCC1	chr10:73645840-73646069
ASCC3	chr6:101435791-101436020
ASH1L	chr1:153799464-153799693
ASNS	chr7:97339456-97339685
ASPH	chr8:62789414-62789643
ASPSCR1	chr17:77528511-77528740
ASTN2	chr9:118489105-118489334
ASZ1	chr7:116854727-116854956
ATAD3A	chr1:1436779-1437008
ATF5	chr19:55124146-55124375
ATF7IP2	chr16:10387323-10387552
ATG4C	chr1:63022174-63022403
ATG9A	chr2:219802264-219802493
ATP1A1	chr1:116717198-116717427
ATP1A1OS	chr1:116762536-116762765
ATP1B1	chr1:167341557-167341786
ATP5B	chr12:55325875-55326104
ATP5C1	chr10:7870027-7870256
ATP5I	chr4:658279-658508
ATP6AP2	chrX:40324698-40324927
ATP6V0D1	chr16:66072437-66072666
ATP6V0E1	chr5:172343313-172343542
ATP6V1H	chr8:54918111-54918340
ATP7B	chr13:51483931-51484160
ATP8A1	chr4:42353816-42354045
ATPAF1	chr1:46906562-46906791
ATPBD4	chr15:33625642-33625871
ATRAID	chr2:27288727-27288956
ATRIP	chr3:48462999-48463228
AXDND1	chr1:177601438-177601667
AZI2	chr3:28365609-28365838
B3GALNT2	chr1:233734416-233734645
B3GALTL	chr13:30672049-30672278
B4GALT4	chr3:120442263-120442492
B4GALT6	chr18:27518752-27518981
BAG5	chr14:103098488-103098717
BBS1	chr11:66034558-66034787
BCAP29	chr7:107007907-107008136
BCAR3	chr1:93919770-93919999 | chr1:94085124-94085353
BCAT2	chr19:54005901-54006130
BCDIN3D	chr12:48523032-48523261
BCL7B	chr7:72609858-72610087
BDH1	chr3:198767168-198767397
BDNF	chr11:27678601-27678830
BEND3	chr6:107542192-107542421
BHMT2	chr5:78401369-78401598
BIRC2	chr11:101723051-101723280
BLCAP	chr20:35589463-35589692
BLOC1S2	chr10:102036129-102036358
BLOC1S6	chr15:43666680-43666909
BLVRA	chr7:43764707-43764936
BMP8B	chr1:40027398-40027627
BMPER	chr7:33911000-33911229
BMPR1A	chr10:88505762-88505991
BMPR1B	chr4:96135803-96136032
BNIP3	chr10:133645791-133646020
BOC	chr3:114413302-114413531
BPTF	chr17:63251863-63252092
BRAP	chr12:110608026-110608255
BRD7P3	chr6:118929062-118929291
BRK1	chr3:10132108-10132337
BRWD1	chr21:39607544-39607773
BSN-AS2	chr3:49566513-49566742
BTAF1	chr10:93673649-93673878
BTF3L4	chr1:52294612-52294841
BVES	chr6:105691539-105691768 | chr6:105690880-105691109
BZW2	chr7:16652408-16652637
C10orf111	chr10:15179393-15179622
C10orf53	chr10:50557664-50557893
C11orf31	chr11:57265271-57265500
C11orf48	chr11:62195958-62196187
C11orf73	chr11:85691273-85691502
C11orf74	chr11:36572806-36573035
C11orf95	chr11:63293117-63293346
C12orf29	chr12:86953337-86953566
C12orf43	chr12:119938517-119938746
C12orf49	chr12:115660086-115660315
C12orf61	chr12:61283190-61283419
C12orf66	chr12:62902162-62902391
C14orf119	chr14:22633830-22634059
C14orf142	chr14:92743392-92743621
C14orf178	chr14:77296829-77297058
C16orf70	chr16:65701195-65701424
C17orf100	chr17:6495985-6496214
C17orf62	chr17:78001566-78001795
C19orf52	chr19:10900880-10901109
C19orf57	chr19:13877782-13878011
C1orf101	chr1:242691159-242691388
C1orf131	chr1:229443523-229443752
C1orf56	chr1:149286765-149286994
C1orf87	chr1:60311913-60312142
C1orf95	chr1:224803058-224803287
C1RL-AS1	chr12:7151928-7152157
C20orf24	chr20:34667489-34667718
C20orf26	chr20:19981093-19981322
C21orf2	chr21:44583628-44583857
C22orf23	chr22:36679659-36679888
C22orf29	chr22:18222230-18222459
C2CD2	chr21:42247921-42248150
C2orf48	chr2:10199037-10199266
C2orf68	chr2:85692340-85692569
C2orf73	chr2:54411246-54411475
C2orf88	chr2:190753760-190753989
C3orf33	chr3:157006603-157006832
C3orf52	chr3:113287771-113288000
C3orf58	chr3:145174035-145174264
C4orf21	chr4:113777616-113777845
C4orf29	chr4:129105855-129106084
C4orf48	chr4:2013187-2013416
C5orf45	chr5:179218409-179218638
C5orf48	chr5:125995114-125995343
C5orf54	chr5:159759432-159759661
C6orf120	chr6:169844163-169844392
C6orf170	chr6:121697434-121697663
C6orf211	chr6:151815354-151815583
C6orf226	chr6:42966357-42966586
C6orf70	chr6:169893759-169893988
C7orf25	chr7:42918089-42918318
C7orf26	chr7:6596290-6596519
C7orf49	chr7:134505572-134505801
CAB39	chr2:231285914-231286143
CACHD1	chr1:64708918-64709147
CADM2	chr3:85090449-85090678
CAGE1	chr6:7334880-7335109
CALB2	chr16:69949231-69949460
CALCR	chr7:93042246-93042475
CALR3	chr19:16467912-16468141
CAMK2G	chr10:75304523-75304752
CAMLG	chr5:134101964-134102193
CAPN5	chr11:76455154-76455383
CAPN7	chr3:15222705-15222934
CAPZA2	chr7:116289756-116289985
CASP6	chr4:110843903-110844132
CAV2	chr7:115927107-115927336
CBS	chr21:43369640-43369869
CBX7	chr22:37879174-37879403
CCDC110	chr4:186629734-186629963
CCDC112	chr5:114659786-114660015
CCDC138	chr2:108769573-108769802
CCDC170	chr6:151856830-151857059
CCDC47	chr17:59204896-59205125
CCDC84	chr11:118374013-118374242
CCDC87	chr11:66116882-66117111
CCDC88C	chr14:90954160-90954389
CCDC90B	chr11:82674838-82675067
CCNF	chr16:2419229-2419458
CCNJ	chr10:97793016-97793245
CCSAP	chr1:227545285-227545514
CCSER2	chr10:86078247-86078476
CCT2	chr12:68265532-68265761
CCT6P1	chr7:64853208-64853437
CCT8	chr21:29367687-29367916
CD24	chrY:19614148-19614377
CD40	chr20:44180151-44180380
CDC14B	chr9:98369418-98369647
CDC27	chr17:42621452-42621681
CDC42BPA	chr1:225572720-225572949
CDCA2	chr8:25372758-25372987
CDCA7L	chr7:21951915-21952144
CDCA8	chr1:37929939-37930168
CDH1	chr16:67328545-67328774
CDK2AP2	chr11:67032452-67032681
CDK5RAP1	chr20:31452810-31453039
CDKL2	chr4:76774592-76774821
CDKN2C	chr1:51207445-51207674
CDPF1	chr22:45024690-45024919
CDS2	chr20:5055710-5055939
CDV3	chr3:134775296-134775525
CDYL	chr6:4721069-4721298
CDYL2	chr16:79395603-79395832
CEBPG	chr19:38556407-38556636
CEBPZ	chr2:37311985-37312214
CELF1	chr11:47502708-47502937
CENPBD1	chr16:88566724-88566953
CEP170	chr1:241484978-241485207
CEP85	chr1:26433159-26433388
CEP95	chr17:59933365-59933594
CEPT1	chr1:111484221-111484450
CERS5	chr12:48847167-48847396
CETN2	chrX:151749761-151749990
CGGBP1	chr3:88281796-88282025 | chr3:88191120-88191349
CHAF1B	chr21:36679508-36679737
CHCHD10	chr22:22440415-22440644
CHD9	chr16:51646339-51646568
CHDH	chr3:53855242-53855471
CHEK1	chr11:125000602-125000831
CHMP4C	chr8:82807213-82807442
CHSY1	chr15:99609650-99609879
CIB1	chr15:88577776-88578005
CIB2	chr15:76210878-76211107
CKAP5	chr11:46823884-46824113
CLCN3	chr4:170777996-170778225
CLCN7	chr16:1464892-1465121
CLDN1	chr3:191522750-191522979
CLEC2L	chr7:138858212-138858441
CLEC4M	chr19:7733985-7734214
CLIP4	chr2:29191657-29191886
CLN5	chr13:76463915-76464144
CLOCK	chr4:56106873-56107102
CLP1	chr11:57181365-57181594
CLUL1	chr18:586234-586463
CLVS2	chr6:123359129-123359358
CMPK2	chr2:6923201-6923430
CNEP1R1	chr16:48616633-48616862
CNOT2	chr12:68923203-68923432
COA1	chr7:43735480-43735709
COA3	chr17:38204166-38204395
COCH	chr14:30413276-30413505
COG2	chr1:228844552-228844781
COLGALT1	chr19:17527279-17527508
COMMD3	chr10:22645201-22645430
COPB1	chr11:14477856-14478085
COPB2	chr3:140591084-140591313
COPS2	chr15:47234711-47234940
COPS3	chr17:17125098-17125327
COQ10A	chr12:54947057-54947286
COQ2	chr4:84424907-84425136
COQ7	chr16:18986578-18986807
COQ9	chr16:56038309-56038538
CORO2B	chr15:66658016-66658245
CPM	chr12:67613154-67613383
CPSF7	chr11:60953714-60953943
CRAT	chr9:130912496-130912725
CREB1	chr2:208102803-208103032
CREB3L3	chr19:4104488-4104717
CREG2	chr2:101370208-101370437
CREM	chr10:35456015-35456244
CRIM1	chr2:36436667-36436896
CRLS1	chr20:5934921-5935150
CRNDE	chr16:53520110-53520339
CROT	chr7:86813063-86813292
CSPG4	chr15:73792160-73792389 | chr15:73792617-73792846
CT62	chr15:69195111-69195340
CTH	chr1:70649298-70649527
CTNNB1	chr3:41215650-41215879
CTPS2	chrX:16640123-16640352
CTR9	chr11:10729174-10729403
CTRB1	chr16:73810093-73810322
CTSF	chr11:66092468-66092697
CTSH	chr15:77024301-77024530
CUL4A	chr13:112910996-112911225
CUX1	chr7:101247333-101247562
CWC15	chr11:94345909-94346138
CXorf40A	chrX:148430259-148430488
CXorf40B	chrX:148857111-148857340
CYB5R4	chr6:84626044-84626273
CYP1A1	chr15:72805460-72805689
CYP4F22	chr19:15480112-15480341
CYP4V2	chr4:187349654-187349883
CYSTM1	chr5:139534662-139534891
DACT1	chr14:58174696-58174925
DAG1	chr3:49482414-49482643
DBF4	chr7:87343128-87343357
DCAKD	chr17:40493778-40494007
DCBLD1	chr6:117910365-117910594
DCTD	chr4:184075769-184075998
DCUN1D2	chr13:113192808-113193037
DCUN1D4	chr4:52403514-52403743
DDHD2	chr8:38208123-38208352
DDX11L5	chr9:1012-1241
DDX17	chr22:37232238-37232467
DDX19A	chr16:68938407-68938636
DDX19B	chr16:68890478-68890707 | chr16:68881099-68881328
DDX21	chr10:70386106-70386335
DDX31	chr9:134535923-134536152
DDX39A	chr19:14390885-14391114
DDX4	chr5:55069504-55069733
DDX41	chr5:176876582-176876811
DDX55	chr12:122652519-122652748
DENND4C	chr9:19220581-19220810
DENND5A	chr11:9243327-9243556
DEPDC1B	chr5:60031563-60031792
DEPDC5	chr22:30480143-30480372
DGCR8	chr22:18447593-18447822
DGKE	chr17:52266926-52267155
DHCR7	chr11:70837122-70837351
DHDDS	chr1:26631085-26631314
DHX57	chr2:38956226-38956455
DIAPH3	chr13:59636029-59636258
DICER1	chr14:94693100-94693329
DIP2A	chr21:46703272-46703501
DIRAS2	chr9:92444794-92445023
DISC1	chr1:229829117-229829346
DLG1-AS1	chr3:198508806-198509035
DLG5	chr10:79356025-79356254
DMXL1	chr5:118434860-118435089
DNAAF1	chr16:82736277-82736506
DNAH11	chr7:21549035-21549264
DNAH14	chr1:223183922-223184151
DNAJB14	chr4:101086987-101087216
DNAJB5	chr9:34979659-34979888
DNAJC19	chr3:182190058-182190287
DNAJC25-GNG10	chr9:113433432-113433661
DNAJC27	chr2:25047919-25048148
DNAJC9	chr10:74676807-74677036
DNER	chr2:230287830-230288059
DNMBP	chr10:101759456-101759685
DNMT3A	chr2:25418803-25419032
DNTTIP1	chr20:43854116-43854345
DOHH	chr19:3451487-3451716
DPP8	chr15:63596881-63597110
DPY19L3	chr19:37588473-37588702
DR1	chr1:93584079-93584308
DRG1	chr22:30125333-30125562
DSCC1	chr8:120937165-120937394
DSCR3	chr21:37561996-37562225
DSN1	chr20:34835456-34835685
DTL	chr1:210275370-210275599
DUSP10	chr1:219982715-219982944
DUSP11	chr2:73860604-73860833
DUSP15	chr20:29921753-29921982
DUSP18	chr22:29394005-29394234
DUSP22	chr6:236961-237190
DUX4L4	chr4:191235902-191236131
DYNC1LI2	chr16:65342982-65343211
DYNLL1	chr12:119391983-119392212
DYNLT3	chrX:37591639-37591868
EAF1	chr3:15444088-15444317
EBAG9	chr8:110621464-110621693
ECEL1	chr2:233060594-233060823
ECHDC1	chr6:127705975-127706204
ECI1	chr16:2241589-2241818
ECSIT	chr19:11500785-11501014
EDC3	chr15:72775451-72775680
EDF1	chr9:138880569-138880798
EEF1DP3	chr13:31318689-31318918
EFCAB10	chr7:105009019-105009248
EFCAB13	chr17:42756158-42756387
EFCAB2	chr1:243199851-243200080
EFCAB6	chr22:42539764-42539993
EFHD1	chr2:233206402-233206631
EFTUD2	chr17:40332251-40332480
EHBP1	chr2:62786653-62786882
EID2B	chr19:44715215-44715444
EIF2S2	chr20:32163735-32163964
EIF3D	chr22:35255210-35255439
EIF4A2	chr3:187984518-187984747
EIF4A3	chr17:75735611-75735840
EIF4E2	chr2:233123520-233123749
EIF4G2	chr11:10786085-10786314
EIF4H	chr7:73226553-73226782
ELAVL1	chr19:7976701-7976930
ELAVL4	chr1:50342096-50342325
ELOVL2	chr6:11152186-11152415
EMC8	chr16:84390229-84390458
ENAH	chr1:223907887-223908116
ENDOD1	chr11:94462575-94462804
ENDOV	chr17:76003315-76003544
ENO1	chr1:8861683-8861912
ENOX2	chrX:129864705-129864934
ENTPD5	chr14:73555672-73555901
EOGT	chr3:69145313-69145542
EP400NL	chr12:131134655-131134884
EPB41L4A-AS1	chr5:111524293-111524522
EPB41L5	chr2:120487139-120487368
EPC1	chr10:32676199-32676428
EPDR1	chr7:37927086-37927315
EPHA3	chr3:89239275-89239504
EPHX4	chr1:92268085-92268314
ERBB2IP	chr5:65257774-65258003
ERC1	chr12:970138-970367
ERCC4	chr16:13921492-13921721
ERP29	chr12:110935940-110936169
ERRFI1	chr1:8008943-8009172
ESYT2	chr7:158314989-158315218
ETV3	chr1:155374872-155375101
EXO1	chr1:240077886-240078115
EXO5	chr1:40746802-40747031
EXOC2	chr6:638154-638383
EZH2	chr7:148211910-148212139
F3	chr1:94779827-94780056
FABP6	chr5:159588856-159589085
FADS6	chr17:70401180-70401409
FAM101B	chr17:296329-296558
FAM103A1	chr15:81445768-81445997
FAM104A	chr17:68739798-68740027
FAM114A2	chr5:153398488-153398717
FAM117B	chr2:203208049-203208278
FAM133B	chr7:92057526-92057755
FAM13B	chr5:137396618-137396847
FAM150A	chr8:53640587-53640816
FAM155B	chrX:68641490-68641719
FAM168A	chr11:72986717-72986946
FAM171B	chr2:187266995-187267224
FAM180A	chr7:135084370-135084599
FAM196A	chr10:128884407-128884636
FAM210A	chr18:13716345-13716574
FAM212B	chr1:112100012-112100241
FAM222A	chr12:108636301-108636530
FAM228B	chr2:24199858-24200087
FAM35A	chr10:88845172-88845401
FAM47E	chr4:77354154-77354383
FAM69A	chr1:93199882-93200111
FAM76B	chr11:95162297-95162526
FAM83B	chr6:54819362-54819591
FAM96B	chr16:65525698-65525927
FAN1	chr15:28983338-28983567
FANCA	chr16:88410513-88410742
FANK1	chr10:127574816-127575045
FAT1	chr4:187881812-187882041
FBF1	chr17:71448647-71448876
FBXL18	chr7:5519883-5520112
FBXL21	chr5:135293838-135294067
FBXO18	chr10:5971038-5971267
FBXO30	chr6:146177164-146177393
FBXO31	chr16:85983088-85983317
FBXO5	chr6:153345777-153346006
FBXO9	chr6:53038180-53038409
FEN1	chr11:61316724-61316953
FGD5-AS1	chr3:14963726-14963955
FGF14-IT1	chr13:101844653-101844882
FIGN	chr2:164301166-164301395
FLCN	chr17:17081046-17081275
FLII	chr17:18102422-18102651
FLJ11235	chr5:111783139-111783368
FLJ35946	chr5:98137542-98137771
FLJ37453	chr1:16047325-16047554
FLJ45974	chr7:53847095-53847324
FLT3	chr13:27572669-27572898
FLVCR1	chr1:211098847-211099076
FMN1	chr15:31274419-31274648
FNDC3A	chr13:48447964-48448193
FNIP1	chr5:131160492-131160721
FOXD1	chr5:72779897-72780126
FOXD3	chr1:63561137-63561366
FOXI3	chr2:88533144-88533373
FOXJ2	chr12:8076448-8076677
FOXM1	chr12:2856194-2856423
FOXN3	chr14:89155189-89155418
FRMD3	chr9:85343111-85343340
FRMD4B	chr3:69517938-69518167
FRMD6	chr14:51188843-51189072
FRMPD1	chr9:37640511-37640740
FSD1L	chr9:107249920-107250149
FTH1	chr11:61491800-61492029
FTSJ2	chr7:2248004-2248233
FTSJ3	chr17:59258527-59258756
FUBP1	chr1:78217619-78217848
FUK	chr16:69045883-69046112
FZD4	chr11:86343742-86343971
FZD7	chr2:202607392-202607621
GAA	chr17:75689845-75690074
GABRA2	chr4:46086943-46087172
GAK	chr4:915871-916100
GALNT2	chr1:228269540-228269769
GAPVD1	chr9:127063895-127064124
GAS6	chr13:113547100-113547329
GATC	chr12:119368780-119369009
GATS	chr7:99707609-99707838
GCAT	chr22:36533711-36533940
GCFC2	chr2:75791273-75791502
GCLM	chr1:94147467-94147696
GCN1L1	chr12:119116895-119117124
GDF6	chr8:97242498-97242727
GEMIN5	chr5:154297763-154297992
GEMIN7	chr19:50274289-50274518
GEN1	chr2:17799131-17799360
GFPT2	chr5:179713192-179713421
GGA3	chr17:70768879-70769108
GGACT	chr13:100038861-100039090
GK	chrX:30580976-30581205
GLIPR2	chr9:36126260-36126489
GLMN	chr1:92537065-92537294
GLRA3	chr4:175986934-175987163
GLRB	chr4:158216679-158216908
GLT8D1	chr3:52715010-52715239
GLUL	chr1:180627355-180627584
GMDS	chr6:2190625-2190854
GMNN	chr6:24883263-24883492
GMPPB	chr3:49736232-49736461
GNAI1	chr7:79602213-79602442
GNAQ	chr9:79836900-79837129
GNB5	chr15:50259370-50259599
GNL2	chr1:37834012-37834241
GNPDA2	chr4:44423255-44423484
GNPTAB	chr12:100748580-100748809
GOLGA8B	chr15:32663421-32663650
GOLT1B	chr12:21546239-21546468
GON4L	chr1:154093407-154093636
GOSR2	chr17:42355450-42355679
GPATCH3	chr1:27099356-27099585
GPN3	chr12:109391051-109391280
GPR126	chr6:142664499-142664728
GPR137	chr11:63808248-63808477
GPR137C	chr14:52089739-52089968
GPT2	chr16:45476034-45476263
GRAMD1A	chr19:40182228-40182457
GRAMD1C	chr3:115040253-115040482
GRAMD4	chr22:45400514-45400743
GRB2	chr17:70913002-70913231
GRIA2	chr4:158360929-158361158
GRIN2D	chr19:53588950-53589179
GRK4	chr4:2934931-2935160
GRSF1	chr4:71923946-71924175
GSG1L	chr16:27806860-27807089
GSTZ1	chr14:76856954-76857183
GSX1	chr13:27264734-27264963
GTDC1	chr2:144711807-144712036
GTF2H1	chr11:18300318-18300547
GTF2H3	chr12:122683977-122684206
GTF2H5	chr6:158509228-158509457
GTF3C5	chr9:134895303-134895532
GTF3C6	chr6:111386343-111386572
HADHB	chr2:26321372-26321601
HAGH	chr16:1816813-1817042
HAP1	chr17:37144233-37144462
HAUS8	chr19:17047032-17047261
HBP1	chr7:106595831-106596060
HDAC2	chr6:114398740-114398969
HDAC4	chr2:239988450-239988679
HDAC7	chr12:46500165-46500394
HDAC9	chr7:18092587-18092816
HEATR1	chr1:234834306-234834535
HECTD4	chr12:111304219-111304448
HECW2	chr2:197166073-197166302
HEXA-AS1	chr15:70455319-70455548
HEY2	chr6:126112148-126112377
HIRIP3	chr16:29914196-29914425
HIST1H2BL	chr6:27882851-27883080
HN1L	chr16:1668033-1668262
HNRNPA2B1	chr7:26206689-26206918
HNRNPH1	chr5:178983321-178983550
HOMER1	chr5:78845520-78845749
HP1BP3	chr1:20985647-20985876
HPCAL1	chr2:10360075-10360304
HRASLS	chr3:194441751-194441980
HRSP12	chr8:99198453-99198682
HSD11B1	chr1:207944648-207944877
HSD52	chr1:59385044-59385273
HSDL2	chr9:114181577-114181806
HSPA14	chr10:14920467-14920696
HSPD1	chr2:198072554-198072783
HTATIP2	chr11:20341816-20342045
HTATSF1	chrX:135407054-135407283
HUNK	chr21:32167089-32167318
ICA1L	chr2:203444392-203444621
ICK	chr6:53034414-53034643
IFNAR1	chr21:33618930-33619159
IFNGR1	chr6:137582048-137582277
IFT74	chr9:26936926-26937155
IGHMBP2	chr11:68428055-68428284
IGLL5	chr22:21559873-21560102
IGSF9B	chr11:133332103-133332332
IL15RA	chr10:6059645-6059874
IL17B	chr5:148739037-148739266
IL5RA	chr3:3127525-3127754
IMMP2L	chr7:110989386-110989615
ING4	chr12:6642622-6642851
INPP5F	chr10:121568031-121568260 | chr10:121475482-121475711
INPP5K	chr17:1366554-1366783
INSL3	chr19:17793301-17793530
INTS1	chr7:1510434-1510663
INTS8	chr8:95904661-95904890
INTU	chr4:128773412-128773641
IPMK	chr10:59697790-59698019
IPO13	chr1:44184879-44185108
IQCB1	chr3:123036468-123036697
IQCH-AS1	chr15:65600864-65601093
ISM1	chr20:13149798-13150027
ISPD	chr7:16427363-16427592
IST1	chr16:70486863-70487092
ITFG1	chr16:46052320-46052549
ITFG3	chr16:224762-224991
ITGA11	chr15:66511350-66511579
ITGA2	chr5:52320418-52320647
ITGAV	chr2:187162973-187163202
ITGB1BP1	chr2:9480675-9480904
ITGB8	chr7:20336703-20336932
ITPR3	chr6:33696638-33696867
ITPRIP	chr10:106088041-106088270
ITSN2	chr2:24436768-24436997
JAK2	chr9:4975009-4975238
JMJD6	chr17:72233834-72234063
JOSD1	chr22:37426416-37426645
JPX	chrX:73080764-73080993
JRKL	chr11:95762787-95763016
KANSL2	chr12:47362089-47362318
KATNAL1	chr13:29779643-29779872
KBTBD2	chr7:32898695-32898924
KCNIP3	chr2:95376288-95376517
KCNJ2-AS1	chr17:65676926-65677155
KCNK1	chr1:231815943-231816172
KCNMB4	chr12:69045572-69045801
KCTD13	chr16:29844934-29845163
KCTD18	chr2:201082952-201083181
KCTD3	chr1:213807159-213807388
KDELC1	chr13:102250195-102250424
KDELR3	chr22:37193773-37194002
KDM1B	chr6:18263841-18264070
KEAP1	chr19:10474501-10474730
KHDRBS2	chr6:63054207-63054436
KIAA0141	chr5:141283366-141283595
KIAA0319	chr6:24754333-24754562
KIAA0754	chr1:39647533-39647762
KIAA0895	chr7:36373122-36373351
KIAA1045	chr9:34948156-34948385
KIAA1211L	chr2:98919111-98919340
KIAA1239	chr4:36922861-36923090
KIAA1377	chr11:101290921-101291150
KIAA1551	chr12:32003368-32003597
KIAA1841	chr2:61146767-61146996
KIF9	chr3:47299611-47299840
KIFC3	chr16:56394236-56394465
KLF11	chr2:10101217-10101446
KLHDC1	chr14:49229493-49229722
KLHDC10	chr7:129497451-129497680
KLHL2	chr4:166348193-166348422
KLHL23	chr2:170298476-170298705
KLHL8	chr4:88360489-88360718
KLRC1	chr12:10498480-10498709
KNOP1	chr16:19636999-19637228
KPNA4	chr3:161766345-161766574
KRCC1	chr2:88136202-88136431
KRT81	chr12:50971699-50971928
KRT86	chr12:50980805-50981034
KTN1	chr14:55116608-55116837
L3HYPDH	chr14:59020405-59020634
LACC1	chr13:43351257-43351486
LAGE3	chrX:153360851-153361080
LAMA2	chr6:129245920-129246149
LAMTOR5	chr1:110751865-110752094
LARP1B	chr4:129201651-129201880
LBH	chr2:30307416-30307645
LCMT2	chr15:41409533-41409762
LCN15	chr9:138778805-138779034
LEPR	chr1:65763882-65764111
LEPRE1	chr1:43004883-43005112
LEPREL4	chr17:37221540-37221769
LHX2	chr9:125813121-125813350
LHX3	chr9:138237236-138237465
LIMA1	chr12:48963407-48963636
LIMS1	chr2:108516723-108516952
LIN7C	chr11:27484476-27484705
LINC00271	chr6:135860556-135860785
LINC00273	chr16:33870371-33870600
LINC00476	chr9:97677923-97678152
LINC00493	chr20:18495860-18496089
LINC00612	chr12:9108439-9108668
LINC00637	chr14:103383992-103384221
LINC00854	chr17:38737418-38737647
LINS	chr15:98959643-98959872
LIPA	chr10:91001473-91001702
LIPT1	chr2:99137752-99137981
LMCD1-AS1	chr3:8518214-8518443
LNP1	chr3:101602164-101602393
LOC100129518	chr6:160103487-160103716
LOC100129636	chr6:29111666-29111895
LOC100130581	chr17:38821781-38822010
LOC100131496	chr20:45379705-45379934
LOC100134229	chr7:139523268-139523497
LOC100144603	chr22:49368315-49368544
LOC100287846	chr8:48219638-48219867
LOC100289495	chr6:166675990-166676219
LOC100505666	chr1:153290141-153290370
LOC100505687	chr3:184648020-184648249
LOC100505702	chr4:79785983-79786212
LOC100505738	chr5:8510775-8511004
LOC100506207	chr6:8380714-8380943
LOC100506714	chr22:43938003-43938232
LOC100506874	chr15:82914716-82914945
LOC100506895	chr7:43528722-43528951
LOC150776	chr2:131967267-131967496
LOC152217	chr3:198154071-198154300
LOC152225	chr3:103142318-103142547
LOC202781	chr7:154426151-154426380
LOC255512	chr11:1287415-1287644
LOC283214	chr11:75157170-75157399
LOC283788	chr4:191098894-191099123
LOC284023	chr17:7759805-7760034
LOC284801	chr20:26138030-26138259
LOC285629	chr5:160298021-160298250
LOC338758	chr12:88626032-88626261
LOC344967	chr4:39735064-39735293
LOC374443	chr12:9691756-9691985
LOC399829	chr10:134628247-134628476
LOC400680	chr19:21457741-21457970
LOC553103	chr5:131733413-131733642
LOC643923	chr11:106967256-106967485
LOC644649	chr16:58346422-58346651
LOC654841	chr2:227898406-227898635
LOC728175	chr4:185511947-185512176
LOC728739	chr12:106821641-106821870
LOC729013	chr11:10836753-10836982
LOC730091	chr3:158017378-158017607
LOC730183	chr16:30617151-30617380
LOH12CR1	chr12:12401501-12401730
LOX	chr5:121441016-121441245
LOXHD1	chr18:42491319-42491548
LPAR3	chr1:85131424-85131653
LPAR5	chr12:6615699-6615928
LRBA	chr4:152156327-152156556
LRCH3	chr3:199002409-199002638
LRIF1	chr1:111307987-111308216
LRIG1	chr3:66633324-66633553
LRIG3	chr12:57600205-57600434
LRP6	chr12:12310967-12311196
LRRC20	chr10:71812091-71812320
LRRC4	chr7:127458846-127459075
LRRC46	chr17:43264062-43264291
LRRC59	chr17:45829769-45829998
LRRC61	chr7:149651090-149651319
LRRC8B	chr1:89762951-89763180
LRRC8C	chr1:89871304-89871533
LRRC8D	chr1:90059500-90059729
LRRC9	chr14:59456029-59456258
LRRFIP2	chr3:37192900-37193129
LSM11	chr5:157103169-157103398
LSM14A	chr19:39355073-39355302
LSMEM2	chr3:50291202-50291431
LTV1	chr6:144206166-144206395
LUC7L2	chr7:138695116-138695345
LY9	chr1:159032454-159032683
LYPD8	chr1:246969568-246969797
LYRM1	chr16:20819665-20819894
LYRM4	chr6:5206187-5206416
LYST	chr1:234096714-234096943
MACROD2	chr20:13924592-13924821
MAGEB1	chrX:30175066-30175295
MAN1A2	chr1:117711256-117711485
MAN1B1	chr9:139101082-139101311
MANEAL	chr1:38032254-38032483
MAP2K5	chr15:65621821-65622050
MAP3K3	chr17:59053439-59053668
MAP3K5	chr6:137155234-137155463
MAP4K3	chr2:39517437-39517666
MAPK8IP3	chr16:1696137-1696366
MAPK9	chr5:179652017-179652246
MAPKAPK5	chr12:110764366-110764595
MAPT-AS1	chr17:41328028-41328257
MARCH5	chr10:94040923-94041152
MARCH8	chr10:45410188-45410417
MARK3	chr14:102921280-102921509
MARVELD2	chr5:68746582-68746811
MAST1	chr19:12810184-12810413
MAT2A	chr2:85619711-85619940
MAU2	chr19:19292816-19293045
MBLAC2	chr5:89805606-89805835
MBTPS1	chr16:82707992-82708221
MCEE	chr2:71210630-71210859
MCF2L2	chr3:184628904-184629133
MCM10	chr10:13243529-13243758
MCM3AP-AS1	chr21:46473844-46474073
MCM4	chr8:49036109-49036338
MDH1	chr2:63668876-63669105
MDH2	chr7:75515236-75515465
ME2	chr18:46659347-46659576
MEAF6	chr1:37752870-37753099
MECR	chr1:29430038-29430267
MED12L	chr3:152287243-152287472
MED13L	chr12:115200105-115200334
MED15	chr22:19191793-19192022
MED9	chr17:17320994-17321223
MEF2D	chr1:154737570-154737799
MEGF10	chr5:126654045-126654274
MELK	chr9:36562720-36562949
MET	chr7:116099358-116099587
METTL9	chr16:21518264-21518493
MFSD11	chr17:72244319-72244548
MFSD12	chr19:3508393-3508622
MFSD6	chr2:190981240-190981469
MGAT1	chr5:180170390-180170619
MIER1	chr1:67163441-67163670
MIR1284	chr3:71674427-71674656
MIR1915	chr10:21825639-21825868
MIR3147	chr7:57475830-57476059
MIR3154	chr9:130047803-130048032
MIR3621	chr9:139183437-139183666
MIR3656	chr11:118394835-118395064
MIR3661	chr5:133589043-133589272
MIR4515	chr15:81526686-81526915
MIR4646	chr6:31777651-31777880
MIR4665	chr9:5997596-5997825
MIR4787	chr3:50687407-50687636
MIR5091	chr4:13238601-13238830
MIR663A	chr20:26136950-26137179
MIR933	chr2:175740759-175740988
MKI67	chr10:129814279-129814508
MKNK2	chr19:2002324-2002553
MKS1	chr17:53651531-53651760
MLF2	chr12:6732283-6732512
MLNR	chr13:48692247-48692476
MMAB	chr12:108495368-108495597
MME	chr3:156280386-156280615
MMP16	chr8:89408666-89408895
MMP25	chr16:3035875-3036104
MOAP1	chr14:92720680-92720909
MOG	chr6:29732714-29732943
MOK	chr14:101841146-101841375
MOSPD2	chrX:14801532-14801761
MOV10L1	chr22:48927018-48927247
MPC2	chr1:166171981-166172210
MPP3	chr17:39266036-39266265
MPPE1	chr18:11898813-11899042
MRPL20	chr1:1332629-1332858
MRPL41	chr9:139565575-139565804
MRPL46	chr15:86811371-86811600
MRPS14	chr1:173259084-173259313
MRPS33	chr7:140361201-140361430
MRS2	chr6:24511079-24511308
MSH3	chr5:79986068-79986297
MSI2	chr17:52688190-52688419
MT1X	chr16:55273617-55273846
MT2A	chr16:55199753-55199982
MTF1	chr1:38098040-38098269
MTF2	chr1:93317154-93317383
MTFR1	chr8:66718623-66718852
MTHFD1L	chr6:151228822-151229051
MTHFS	chr15:77976270-77976499
MTIF3	chr13:26922225-26922454
MTMR10	chr15:29071321-29071550
MTNR1A	chr4:187713442-187713671
MTRF1	chr13:40735565-40735794
MTRF1L	chr6:153365840-153366069
MTUS1	chr8:17703059-17703288
MUL1	chr1:20707115-20707344
MVD	chr16:87256959-87257188
MXD1	chr2:69995006-69995235
MYADM	chr19:59064287-59064516
MYB	chr6:135543942-135544171
MYH10	chr17:8475267-8475496
MYL12B	chr18:3252269-3252498
MYLK	chr3:125086042-125086271
MYNN	chr3:170973651-170973880
MYO18A	chr17:24531566-24531795
MYO19	chr17:31965117-31965346
MYO1D	chr17:28227858-28228087
MYO6	chr6:76515596-76515825
MYO9A	chr15:70197044-70197273
MZT1	chr13:72199631-72199860
NAA20	chr20:19946003-19946232
NAA40	chr11:63462672-63462901
NABP1	chr2:192250749-192250978
NAE1	chr16:65422213-65422442
NAP1L3	chrX:92814961-92815190
NAPEPLD	chr7:102577015-102577244
NARF	chr17:78009180-78009409
NARS	chr18:53440168-53440397
NAT10	chr11:34083574-34083803
NCOA7	chr6:126153302-126153531
NCOR1	chr17:16059428-16059657
NDOR1	chr9:139219965-139220194
NDRG4	chr16:57054739-57054968
NDST3	chr4:119174253-119174482
NDUFA10	chr2:240613500-240613729
NDUFA2	chr5:140007073-140007302
NDUFA6-AS1	chr22:40816766-40816995
NDUFB11	chrX:46888888-46889117
NDUFB7	chr19:14543710-14543939
NDUFB9	chr8:125620562-125620791
NDUFS7	chr19:1334865-1335094
NEBL-AS1	chr10:21502563-21502792
NEDD1	chr12:95825129-95825358
NEK7	chr1:196392642-196392871
NELFA	chr4:1980576-1980805
NEUROD2	chr17:35018446-35018675
NFAT5	chr16:68157961-68158190
NFE2L2	chr2:177836783-177837012
NFIA	chr1:61315243-61315472
NFIX	chr19:12996293-12996522
NFKB1	chr4:103641207-103641436
NFYC	chr1:40930144-40930373
NGRN	chr15:88609805-88610034
NHSL1	chr6:138935867-138936096
NHSL2	chrX:71047570-71047799
NIM1	chr5:43228099-43228328
NIP7	chr16:67930568-67930797
NIPSNAP1	chr22:28306915-28307144
NKAIN2	chr6:124166044-124166273
NLGN1	chr3:174598297-174598526
NLRC4	chr2:32344177-32344406
NMNAT1	chr1:9925984-9926213
NMU	chr4:56197023-56197252
NOL7	chr6:13723396-13723625
NOL8	chr9:94127945-94128174
NOS1AP	chr1:160306167-160306396
NOV	chr8:120497447-120497676
NOVA1	chr14:26137045-26137274
NPPB	chr1:11841544-11841773
NPTN	chr15:71713088-71713317
NPTX2	chr7:98084485-98084714
NPY2R	chr4:156349006-156349235
NR1D2	chr3:23962006-23962235
NR4A3	chr9:101623700-101623929
NRD1	chr1:52116576-52116805
NREP	chr5:111121490-111121719
NRIP3	chr11:8982024-8982253
NRP2	chr2:206255437-206255666
NSMAF	chr8:59734636-59734865
NT5DC3	chr12:102758915-102759144
NUB1	chr7:150669694-150669923
NUBPL	chr14:31100294-31100523
NUDCD2	chr5:162819401-162819630
NUDT19	chr19:37874630-37874859
NUFIP2	chr17:24645211-24645440
NUP153	chr6:17814840-17815069
NWD1	chr19:16691767-16691996
NXPE3	chr3:102980703-102980932
NYAP1	chr7:99918911-99919140
OARD1	chr6:41148204-41148433
OGFOD3	chr17:77969774-77970003
OLFML2B	chr1:160260075-160260304
OPN3	chr1:239870186-239870415
OSBPL1A	chr18:20231621-20231850
OSBPL6	chr2:178767211-178767440
OSGIN2	chr8:90983412-90983641
P2RY1	chr3:154035239-154035468
PACRGL	chr4:20311031-20311260
PACS1	chr11:65594330-65594559
PACS2	chr14:104837840-104838069
PALM2	chr9:111442773-111443002
PANK2	chr20:3818018-3818247
PAPD4	chr5:78943746-78943975
PAPD7	chr5:6767471-6767700
PAPSS1	chr4:108861028-108861257
PAQR3	chr4:80079454-80079683
PARD3B	chr2:205118382-205118611
PARD6B	chr20:48781390-48781619
PARK7	chr1:7944150-7944379
PARL	chr3:185085522-185085751
PARP1	chr1:224662253-224662482
PARP9	chr3:123765998-123766227
PARPBP	chr12:101038041-101038270
PASD1	chrX:150481770-150481999
PATL1	chr11:59193004-59193233
PAXBP1	chr21:33065759-33065988
PBRM1	chr3:52694663-52694892
PC	chr11:66482364-66482593
PCBD2	chr5:134268534-134268763
PCNXL2	chr1:231497876-231498105
PDCD10	chr3:168935200-168935429
PDE11A	chr2:178645597-178645826
PDE3B	chr11:14622564-14622793
PDE4A	chr19:10403957-10404186
PDE4DIP	chr1:143751233-143751462
PDGFC	chr4:158112354-158112583
PDSS2	chr6:107887343-107887572
PDZD11	chrX:69426283-69426512
PDZK1	chr1:144438046-144438275
PERP	chr6:138470176-138470405
PET117	chr20:18066403-18066632
PEX1	chr7:91995392-91995621
PEX11A	chr15:88034906-88035135
PEX13	chr2:61097812-61098041
PEX5L	chr3:181237399-181237628
PGAM5	chr12:131797317-131797546
PGAP2	chr11:3786243-3786472 | chr11:3774974-3775203
PGPEP1	chr19:18312245-18312474
PHF10	chr6:169866190-169866419
PHTF1	chr1:114103256-114103485
PHYH	chr10:13381842-13382071
PIANP	chr12:6679744-6679973
PIBF1	chr13:72253910-72254139
PIEZO1	chr16:87379460-87379689
PIFO	chr1:111690514-111690743
PIGA	chrX:15263409-15263638
PIGF	chr2:46697276-46697505
PIGG	chr4:483033-483262
PIGX	chr3:197923636-197923865
PIGZ	chr3:198180555-198180784
PIP4K2C	chr12:56271179-56271408
PIP5K1B	chr9:70509937-70510166
PITHD1	chr1:23977496-23977725
PKIG	chr20:42593804-42594033
PKMYT1	chr16:2970373-2970602
PLA2G12A	chr4:110870498-110870727
PLA2R1	chr2:160627230-160627459
PLAGL2	chr20:30258916-30259145
PLCB4	chr20:8997057-8997286
PLCG1	chr20:39199380-39199609
PLCL1	chr2:198377560-198377789
PLD6	chr17:17050327-17050556
PLEKHM3	chr2:208598937-208599166
PLK3	chr1:45038491-45038720
PLLP	chr16:55875993-55876222
PLSCR3	chr17:7238796-7239025
PLSCR4	chr3:147451269-147451498
PMS1	chr2:190357038-190357267
PMS2P3	chr7:74995179-74995408
POLD2	chr7:44129670-44129899
POLDIP2	chr17:23708522-23708751
POLE3	chr9:115212455-115212684
POLR3B	chr12:105275799-105276028
POP4	chr19:34788720-34788949
PPA1	chr10:71663034-71663263
PPAPDC1B	chr8:38245802-38246031
PPARG	chr3:12305022-12305251
PPIL6	chr6:109869158-109869387
PPM1H	chr12:61614993-61615222
PPP1CB	chr2:28828012-28828241
PPP1R11	chr6:30142591-30142820
PPP1R15A	chr19:54067440-54067669
PPP1R15B	chr1:202647640-202647869
PPP1R2P9	chrX:42522255-42522484
PPP1R3C	chr10:93382912-93383141
PPP1R3D	chr20:57948249-57948478
PPP1R7	chr2:241738615-241738844
PPP2R2B	chr5:146238530-146238759
PPP2R5A	chr1:210525437-210525666
PPP6R1	chr19:60461804-60462033
PPRC1	chr10:103882763-103882992
PQLC1	chr18:75812973-75813202
PRDM2	chr1:13899225-13899454
PRDX4	chrX:23595456-23595685
PRDX5	chr11:63842199-63842428
PRDX6	chr1:171713319-171713548
PREPL	chr2:44441953-44442182
PREX1	chr20:46878178-46878407
PRKAA1	chr5:40834385-40834614
PRKACB	chr1:84315967-84316196
PRNP	chr20:4615140-4615369
PROK2	chr3:71916842-71917071
PRORSD1P	chr2:55362913-55363142
PROSER1	chr13:38509844-38510073
PRR5	chr22:43442970-43443199
PRR7	chr5:176806147-176806376
PRRT3-AS1	chr3:9963153-9963382
PRSS23	chr11:86189021-86189250
PRSS38	chr1:226069867-226070096
PRSS46	chr3:46752876-46753105
PSIP1	chr9:15500815-15501044
PSMD2	chr3:185499693-185499922
PSMD6	chr3:63984046-63984275
PSMD9	chr12:120811192-120811421
PTBP2	chr1:96959686-96959915
PTBP3	chr9:114135509-114135738 | chr9:114135065-114135294
PTCRA	chr6:42991600-42991829
PTK7	chr6:43152359-43152588
PTP4A2	chr1:32176629-32176858
PTPDC1	chr9:95832508-95832737
PTPN18	chr2:130830023-130830252
PTPRB	chr12:69289949-69290178
PTPRD	chr9:10602941-10603170
PTPRH	chr19:60413030-60413259
PWP2	chr21:44351528-44351757
PXK	chr3:58293585-58293814
PXN	chr12:119172626-119172855
PXT1	chr6:36518798-36519027
PYGO2	chr1:153200838-153201067
QRICH2	chr17:71815783-71816012
R3HDM1	chr2:136005841-136006070
RAB10	chr2:26109747-26109976
RAB22A	chr20:56318179-56318408
RAB23	chr6:57194442-57194671
RAB24	chr5:176662788-176663017
RABEPK	chr9:127002626-127002855
RABL2B	chr22:49568775-49569004
RAC2	chr22:35970779-35971008
RAD23A	chr19:12917420-12917649
RAD51	chr15:38774661-38774890
RAD51C	chr17:54124853-54125082
RAD9B	chr12:109424251-109424480
RAE1	chr20:55359166-55359395
RALGPS2	chr1:176960759-176960988
RALYL	chr8:85258024-85258253
RANBP6	chr9:6005456-6005685
RAPGEF5	chr7:22362976-22363205
RASA1	chr5:86599982-86600211
RASAL2-AS1	chr1:176329803-176330032
RASEF	chr9:84867819-84868048
RASGEF1B	chr4:82612177-82612406
RASGRF2	chr5:80291979-80292208
RASSF1	chr3:50350227-50350456
RASSF8	chr12:26003057-26003286
RAVER2	chr1:64982755-64982984
RB1	chr13:47776043-47776272
RBBP4	chr1:32889381-32889610
RBBP8	chr18:18767550-18767779
RBKS	chr2:27966651-27966880
RBM12B	chr8:94822253-94822482
RBM17	chr10:6171132-6171361
RBM20	chr10:112393567-112393796
RBM26-AS1	chr13:78878228-78878457
RBM33	chr7:155129861-155130090
RBM47	chr4:40327067-40327296
RBM6	chr3:49952432-49952661
RCAN1	chr21:34908750-34908979
RCBTB1	chr13:49057557-49057786
REL	chr2:60962235-60962464
REST	chr4:57468800-57469029
REV3L	chr6:111910564-111910793
REXO1	chr19:1799389-1799618
RFESD	chr5:95008216-95008445
RFTN1	chr3:16530052-16530281
RGL1	chr1:181871893-181872122
RGL2	chr6:33375459-33375688
RGMA	chr15:91417510-91417739
RGS6	chr14:71468807-71469036
RICTOR	chr5:39110393-39110622
RILPL1	chr12:122584688-122584917
RIMKLB	chr12:8741324-8741553
RIOK2	chr5:96545140-96545369
RLF	chr1:40399551-40399780
RMDN2	chr2:38005835-38006064
RMND5B	chr5:177490413-177490642
RNASET2	chr6:167290146-167290375
RNF115	chr1:144322228-144322457
RNF138P1	chr5:54866248-54866477
RNF144B	chr6:18495442-18495671
RNF180	chr5:63497375-63497604
RNF187	chr1:226741482-226741711
RNF24	chr20:3943867-3944096
RNF4	chr4:2439899-2440128
RNF8	chr6:37429694-37429923
RNPS1	chr16:2258424-2258653
RNU4ATAC	chr2:122004311-122004540
ROCK1P1	chr18:98739-98968
RP9	chr7:33115358-33115587
RPAIN	chr17:5263476-5263705
RPL13P5	chr12:6863309-6863538
RPL15	chr3:23933510-23933739
RPL22L1	chr3:172070739-172070968
RPL23	chr17:34263237-34263466
RPL26	chr17:8227851-8228080
RPL27A	chr11:8660464-8660693
RPL30	chr8:99127504-99127733
RPL32	chr3:12857677-12857906
RPL37	chr5:40871077-40871306
RPL4	chr15:64583934-64584163
RPLP2	chr11:799173-799402
RPRD1A	chr18:31901202-31901431
RPRD1B	chr20:36095707-36095936
RPS10	chr6:34501771-34502000
RPS6KA1	chr1:26744852-26745081
RPS6KB1	chr17:55325395-55325624
RPS6KL1	chr14:74459271-74459500
RPS9	chr19:59396266-59396495
RPUSD4	chr11:125586568-125586797
RRAGA	chr9:19039236-19039465
RRAGD	chr6:90178801-90179030
RRP15	chr1:216524965-216525194
RRP1B	chr21:43903889-43904118
RSPH9	chr6:43720685-43720914
RUNDC3B	chr7:87094869-87095098
RUSC2	chr9:35479932-35480161
RWDD1	chr6:116999217-116999446
SALL1	chr16:49741907-49742136
SAMD4B	chr19:44524099-44524328
SAP130	chr2:128501875-128502104
SAP30L	chr5:153806071-153806300
SAR1A	chr10:71600228-71600457
SAYSD1	chr6:39190639-39190868
SCAMP2	chr15:72952765-72952994
SCMH1	chr1:41480705-41480934
SCN4B	chr11:117528843-117529072
SCN5A	chr3:38666497-38666726
SCN8A	chr12:50270558-50270787
SCNN1B	chr16:23221042-23221271
SCNN1G	chr16:23101152-23101381
SCOC	chr4:141514435-141514664
SCRT1	chr8:145531069-145531298
SCYL2	chr12:99185369-99185598
SEC14L1	chr17:72648066-72648295
SEC31A	chr4:84031184-84031413
SECISBP2L	chr15:47125975-47126204
SEL1L	chr14:81069759-81069988
SELRC1	chr1:52936829-52937058
SEMA3F	chr3:50167572-50167801
SEMA4B	chr15:88545551-88545780
SEPHS1	chr10:13430335-13430564
SERF2	chr15:41856082-41856311
SERGEF	chr11:17991132-17991361
SERHL2	chr22:41279457-41279686
SERINC1	chr6:122834310-122834539
SERP1	chr3:151746562-151746791
SERPINB6	chr6:2916451-2916680
SERPINE2	chr2:224612316-224612545
SESN1	chr6:109522556-109522785 | chr6:109437200-109437429
SETBP1	chr18:40514155-40514384
SETD3	chr14:99016465-99016694
SF3A1	chr22:29082746-29082975
SF3B1	chr2:198008167-198008396
SFMBT1	chr3:53055240-53055469
SFT2D2	chr1:166461846-166462075
SGCB	chr4:52599435-52599664
SGTB	chr5:65053616-65053845
SH2D2A	chr1:155052637-155052866
SH3BGR	chr21:39739341-39739570
SH3PXD2A	chr10:105604972-105605201
SHOC2	chr10:112669416-112669645
SHPK	chr17:3486052-3486281
SHPRH	chr6:146326713-146326942
SIAH1	chr16:46976741-46976970
SIPA1L3	chr19:43089794-43090023
SIRT1	chr10:69314709-69314938
SLA	chr8:134184677-134184906
SLAIN1	chr13:77169942-77170171
SLC12A2	chr5:127447306-127447535
SLC12A9	chr7:100288053-100288282
SLC16A1	chr1:113300201-113300430
SLC18B1	chr6:133161269-133161498
SLC19A3	chr2:228290887-228291116
SLC1A5	chr19:51982885-51983114
SLC24A4	chr14:91859519-91859748
SLC25A12	chr2:172458975-172459204
SLC25A16	chr10:69957120-69957349
SLC25A28	chr10:101371064-101371293
SLC25A4	chr4:186301211-186301440
SLC26A5	chr7:102873771-102874000
SLC2A1-AS1	chr1:43196621-43196850
SLC30A1	chr1:209818640-209818869
SLC30A7	chr1:101133918-101134147
SLC31A1	chr9:115023983-115024212
SLC33A1	chr3:157054814-157055043
SLC35A3	chr1:100208158-100208387
SLC35F3	chr1:232107277-232107506
SLC35G1	chr10:95643666-95643895
SLC36A4	chr11:92570554-92570783
SLC37A4	chr11:118406337-118406566
SLC39A1	chr1:152202332-152202561
SLC39A14	chr8:22280654-22280883
SLC3A2	chr11:62405020-62405249
SLC40A1	chr2:190153838-190154067
SLC46A3	chr13:28190951-28191180
SLC4A11	chr20:3167829-3168058
SLC4A8	chr12:50104728-50104957
SLC7A6OS	chr16:66902194-66902423
SLC9A2	chr2:102602365-102602594
SLC9A7	chrX:46503608-46503837
SLK	chr10:105716953-105717182
SLMAP	chr3:57717626-57717855
SLMO2	chr20:57051545-57051774
SMAP2	chr1:40612364-40612593
SMARCE1	chr17:36057912-36058141
SMC5	chr9:72063826-72064055
SMC6	chr2:17798102-17798331
SMCO4	chr11:92916061-92916290
SMEK1	chr14:91046716-91046945
SMEK3P	chrX:27391259-27391488
SMG9	chr19:48950935-48951164
SMIM12	chr1:35097584-35097813
SMIM13	chr6:11202210-11202439
SMOC2	chr6:168584547-168584776
SNAP29	chr22:19543143-19543372
SND1	chr7:127079365-127079594
SNHG12	chr1:28780692-28780921
SNHG16	chr17:72065651-72065880
SNHG5	chr6:86445387-86445616
SNORD112	chr14:100433599-100433828
SNORD48	chr6:31910902-31911131
SNORD55	chr1:45013907-45014136
SNRPA1	chr15:99652884-99653113
SNTG2	chr2:936488-936717
SNX12	chrX:70205020-70205249
SNX16	chr8:82917110-82917339
SNX8	chr7:2320496-2320725
SNX9	chr6:158164188-158164417
SOCS2	chr12:92488540-92488769
SOS2	chr14:49768162-49768391
SOWAHC	chr2:109729831-109730060
SP3	chr2:174538569-174538798
SP4	chr7:21433300-21433529
SPAG16	chr2:213857559-213857788
SPAG4	chr20:33667110-33667339
SPAG5-AS1	chr17:23950233-23950462
SPATA18	chr4:52612222-52612451
SPATA22	chr17:3321632-3321861
SPG20OS	chr13:35818475-35818704
SPG7	chr16:88102134-88102363
SPIN2B	chrX:57164506-57164735
SPNS3	chr17:4283450-4283679
SPPL2B	chr19:2279687-2279916
SPR	chr2:72967957-72968186
SPRY1	chr4:124538222-124538451
SPSB4	chr3:142253096-142253325
SRA1	chr5:139917025-139917254
SRFBP1	chr5:121325293-121325522
SRGAP1	chr12:62523977-62524206
SRP9	chr1:224032036-224032265
SRRM3	chr7:75669110-75669339
SRRT	chr7:100310396-100310625
SRSF1	chr17:53439501-53439730
SRSF11	chr1:70443873-70444102
SSBP2	chr5:81083216-81083445
SSH2	chr17:25281151-25281380
SSR3	chr3:157755504-157755733
SSU72	chr1:1500266-1500495
ST13	chr22:39582144-39582373
ST20	chr15:78002793-78003022
ST3GAL3	chr1:43945728-43945957
ST6GALNAC2	chr17:72093587-72093816
ST7-OT4	chr7:116381017-116381246
ST8SIA6	chr10:17536102-17536331
STAB2	chr12:102504905-102505134
STARD4	chr5:110875955-110876184
STARD8	chrX:67830040-67830269
STARD9	chr15:40654656-40654885
STAT5B	chr17:37681743-37681972
STAU2	chr8:74821911-74822140
STEAP2	chr7:89679027-89679256
STIM1	chr11:3833285-3833514
STK10	chr5:171547757-171547986
STK32A	chr5:146594492-146594721
STK32C	chr10:133971670-133971899
STK33	chr11:8572198-8572427
STMN3	chr20:61754546-61754775
STMND1	chr6:17210029-17210258
STRN	chr2:37047301-37047530
STX10	chr19:13121658-13121887
STX11	chr6:144513217-144513446
STX16	chr20:56659644-56659873
STX5	chr11:62356252-62356481
STXBP5	chr6:147566647-147566876
SUGP2	chr19:19005210-19005439
SULF2	chr20:45848155-45848384
SUN2	chr22:37481784-37482013
SURF4	chr9:135232323-135232552
SUSD4	chr1:221604575-221604804
SV2B	chr15:89444477-89444706
SV2C	chr5:75414693-75414922
SVOP	chr12:107943131-107943360
SYCE3	chr22:49348210-49348439
SYDE2	chr1:85439352-85439581
SYNCRIP	chr6:86408662-86408891
SYNJ2	chr6:158322834-158323063
SYNM	chr15:97462769-97462998
TAB2	chr6:149680743-149680972
TAF15	chr17:31160505-31160734
TAOK1	chr17:24741853-24742082
TARBP2	chr12:52181540-52181769
TBC1D20	chr20:391049-391278
TBC1D7	chr6:13436674-13436903
TBCCD1	chr3:187767673-187767902
TBCEL	chr11:120399926-120400155
TBK1	chr12:63132082-63132311
TBRG1	chr11:123997921-123998150
TBX6	chr16:30010780-30011009
TBXAS1	chr7:139124622-139124851
TCF25	chr16:88467062-88467291
TCP11L1	chr11:33017790-33018019
TCTEX1D2	chr3:197529491-197529720
TDP2	chr6:24774647-24774876
TEN1	chr17:71486491-71486720
TERF2IP	chr16:74239395-74239624
TFAP4	chr16:4263573-4263802
TFRC	chr3:197293602-197293831
THAP10	chr15:68971504-68971733
THAP8	chr19:41237228-41237457
THAP9-AS1	chr4:84040937-84041166
THEM6	chr8:143805814-143806043
THNSL1	chr10:25345795-25346024
THOC7	chr3:63824322-63824551
TIFA	chr4:113426461-113426690
TIGD4	chr4:153919893-153920122
TIGD6	chr5:149360364-149360593
TIMM22	chr17:847042-847271
TIPIN	chr15:64435903-64436132
TK1	chr17:73694538-73694767
TK2	chr16:65141279-65141508
TLDC1	chr16:83095850-83096079
TM2D3	chr15:100010191-100010420
TM9SF3	chr10:98336613-98336842
TMC7	chr16:18902929-18903158
TMCC1	chr3:131094764-131094993
TMED4	chr7:44588217-44588446
TMED8	chr14:76912922-76913151
TMEM107	chr17:8020356-8020585
TMEM117	chr12:42515892-42516121
TMEM135	chr11:86426511-86426740
TMEM14A	chr6:52643793-52644022
TMEM161B	chr5:87600024-87600253
TMEM167A	chr5:82408856-82409085
TMEM170B	chr6:11646155-11646384
TMEM171	chr5:72452068-72452297
TMEM189-UBE2V1	chr20:48203644-48203873
TMEM194B	chr2:191107507-191107736
TMEM219	chr16:29880776-29881005
TMEM220-AS1	chr17:10573793-10574022
TMEM237	chr2:202216265-202216494
TMEM248	chr7:66023448-66023677
TMEM254	chr10:81828635-81828864
TMEM39B	chr1:32310962-32311191
TMEM47	chrX:34585201-34585430
TMEM50B	chr21:33773984-33774213
TMEM56-RWDD3	chr1:95355690-95355919
TMEM60	chr7:77265306-77265535
TMEM86A	chr11:18676905-18677134
TMEM9B	chr11:8942521-8942750
TMSB10	chr2:84985721-84985950
TMTC3	chr12:87060178-87060407
TMX3	chr18:64533033-64533262
TMX4	chr20:7948285-7948514
TNFAIP8L1	chr19:4590627-4590856
TNFSF14	chr19:6622094-6622323
TNIP2	chr4:2727539-2727768
TNPO1	chr5:72148145-72148374
TNPO3	chr7:128481737-128481966
TNXB	chr6:32121918-32122147
TOM1L1	chr17:50333018-50333247
TOM1L2	chr17:17815763-17815992
TOMM20	chr1:233358377-233358606
TOMM34	chr20:43022344-43022573
TOP1	chr20:39090654-39090883
TOP2B	chr3:25680912-25681141
TP53BP2	chr1:222100195-222100424
TPCN1	chr12:112143799-112144028
TPM1	chr15:61127592-61127821
TPR	chr1:184611058-184611287
TRAF3	chr14:102312610-102312839
TRAF3IP2	chr6:112034761-112034990
TRAIP	chr3:49869233-49869462
TRAPPC10	chr21:44256606-44256835
TRIM10	chr6:30236674-30236903
TRIM13	chr13:49469307-49469536
TRIM14	chr9:99921160-99921389
TRIM23	chr5:64955728-64955957
TRIM35	chr8:27224277-27224506
TRIM39	chr6:30402843-30403072
TRIM52	chr5:180620798-180621027
TRIM67	chr1:229365052-229365281
TRIM7	chr5:180564440-180564669
TRIP4	chr15:62466896-62467125
TRMT10A	chr4:100703901-100704130
TRPC4	chr13:37342109-37342338
TRPM6	chr9:76691908-76692137
TSEN15	chr1:182287359-182287588
TSEN2	chr3:12500991-12501220
TSEN54	chr17:71023906-71024135
TSGA10	chr2:99123989-99124218
TSNARE1	chr8:143482809-143483038
TSPAN9	chr12:3056324-3056553
TSR1	chr17:2187189-2187418
TSR3	chr16:1341619-1341848
TSTD2	chr9:99435844-99436073
TTBK2	chr15:41000136-41000365
TTC13	chr1:229180712-229180941
TTC3	chr21:37367989-37368218
TTC33	chr5:40791858-40792087
TTK	chr6:80770630-80770859
TTLL13	chr15:88593670-88593899
TTLL7	chr1:84237288-84237517
TUBA1C	chr12:47944492-47944721
TUBA3FP	chr22:19698497-19698726
TUBE1	chr6:112515313-112515542
TULP3	chr12:2870171-2870400
TWF1	chr12:42486268-42486497
TXLNB	chr6:139654768-139654997
TXNL4B	chr16:70685298-70685527
TYK2	chr19:10352251-10352480
UACA	chr15:68842720-68842949
UBA5	chr3:133862031-133862260
UBAC2	chr13:98650709-98650938
UBAP2L	chr1:152460480-152460709
UBE2E2	chr3:23219456-23219685
UBE2E3	chr2:181553290-181553519
UBE2G2	chr21:45046014-45046243
UBE2O	chr17:71960714-71960943
UBE2Q2	chr15:73923119-73923348
UBE3A	chr15:23235058-23235287
UBE3D	chr6:83832086-83832315
UBTF	chr17:39653298-39653527
UBXN2A	chr2:24016860-24017089
UGCG	chr9:113698879-113699108
UGDH	chr4:39205094-39205323
ULK2	chr17:19711636-19711865
UQCRB	chr8:97316927-97317156
URB2	chr1:227828661-227828890
URGCP	chr7:43932422-43932651
UROS	chr10:127501766-127501995
USF1	chr1:159281953-159282182
USP10	chr16:83290949-83291178
USP24	chr1:55453188-55453417
USP25	chr21:16024216-16024445
USP4	chr3:49352456-49352685
USP43	chr17:9489545-9489774
USP45	chr6:100070041-100070270
UTP14A	chrX:128867448-128867677
UVSSA	chr4:1330268-1330497
VASH1	chr14:76297974-76298203
VAV3	chr1:108309071-108309300
VEZF1	chr17:53420708-53420937
VIMP	chr15:99635053-99635282
VMAC	chr19:5855840-5856069
VPS13A	chr9:78982102-78982331
VPS45	chr1:148305905-148306134
VPS54	chr2:64100022-64100251
VSTM2A	chr7:54577243-54577472
VTA1	chr6:142509989-142510218
VTI1B	chr14:67211160-67211389
WAPAL	chr10:88271749-88271978
WASF1	chr6:110607337-110607566
WBP11	chr12:14847281-14847510
WBP2	chr17:71363510-71363739
WDFY1	chr2:224518117-224518346
WDFY3	chr4:86106273-86106502
WDR26	chr1:222689222-222689451
WDR35	chr2:20053220-20053449
WDR4	chr21:43172274-43172503
WDR45	chrX:48845276-48845505
WDR60	chr7:158342007-158342236
WEE1	chr11:9551838-9552067
WIBG	chr12:54607645-54607874
WISP2	chr20:42777028-42777257
WNK2	chr9:94986028-94986257
WT1	chr11:32413081-32413310
WWC1	chr5:167651337-167651566
WWC2	chr4:184257393-184257622
XBP1	chr22:27526382-27526611
XPC	chr3:14194770-14194999
XPO5	chr6:43651337-43651566
XRCC6BP1	chr12:56621119-56621348
YBEY	chr21:46530471-46530700
YIPF1	chr1:54127908-54128137
YKT6	chr7:44207024-44207253
YWHAZ	chr8:102033391-102033620
YY1AP1	chr1:153925033-153925262
ZBTB2	chr6:151754344-151754573
ZBTB20-AS1	chr3:115552852-115553081
ZBTB21	chr21:42303450-42303679
ZBTB49	chr4:4342925-4343154
ZC3H13	chr13:45524463-45524692
ZC3H14	chr14:88099216-88099445
ZC3H6	chr2:112749613-112749842
ZC4H2	chrX:64171377-64171606
ZCCHC17	chr1:31542603-31542832
ZCCHC6	chr9:88159112-88159341
ZCCHC9	chr5:80633243-80633472
ZCRB1	chr12:41005945-41006174
ZDHHC1	chr16:66007716-66007945
ZDHHC14	chr6:157722108-157722337
ZER1	chr9:130574092-130574321
ZFAND6	chr15:78138881-78139110
ZFP1	chr16:73739873-73740102
ZFP64	chr20:50241748-50241977
ZFP69B	chr1:40688197-40688426
ZFYVE27	chr10:99487121-99487350
ZFYVE9	chr1:52380570-52380799
ZHX1	chr8:124356339-124356568
ZMYM1	chr1:35317254-35317483
ZNF134	chr19:62817463-62817692
ZNF174	chr16:3391402-3391631
ZNF200	chr16:3225008-3225237
ZNF212	chr7:148567544-148567773
ZNF214	chr11:6997856-6998085
ZNF250	chr8:146098050-146098279
ZNF252P	chr8:146199094-146199323
ZNF260	chr19:41711778-41712007
ZNF271	chr18:31124130-31124359
ZNF274	chr19:63385641-63385870
ZNF284	chr19:49268053-49268282
ZNF292	chr6:87921879-87922108
ZNF331	chr19:58732834-58733063
ZNF343	chr20:2437817-2438046
ZNF365	chr10:63803840-63804069
ZNF385B	chr2:180434456-180434685
ZNF440	chr19:11785885-11786114
ZNF487P	chr10:43252245-43252474
ZNF527	chr19:42553595-42553824
ZNF529	chr19:41755983-41756212
ZNF566	chr19:41671843-41672072
ZNF57	chr19:2851870-2852099
ZNF594	chr17:5035479-5035708
ZNF615	chr19:57203130-57203359
ZNF620	chr3:40522071-40522300
ZNF630	chrX:47815803-47816032
ZNF644	chr1:91260138-91260367
ZNF655	chr7:98994332-98994561
ZNF697	chr1:119992063-119992292
ZNF746	chr7:148825627-148825856
ZNF75A	chr16:3295312-3295541
ZNF774	chr15:88696108-88696337
ZNF781	chr19:42874969-42875198
ZNF790	chr19:42032787-42033016
ZNF791	chr19:12582721-12582950
ZNF804B	chr7:88226482-88226711
ZNF833P	chr19:11645650-11645879
ZNF860	chr3:31997393-31997622
ZNF891	chr12:132216835-132217064
ZNRF3	chr22:27609738-27609967
ZSCAN10	chr16:3082662-3082891
ZZZ3	chr1:77921773-77922002
